# Supplementary material for: Effect of the Symbiosis with Mycoplasma hominis and Candidatus Mycoplasma Girerdii on Trichomonas vaginalis Metronidazole Susceptibility
Source: Antibiotics (Basel). 2022 Jun 16;11(6):812. doi: 10.3390/antibiotics11060812 (PMC9220282; doi:10.3390/antibiotics11060812)
Supplement: Supplementary file 1 [file antibiotics-11-00812-s001.zip]

Archive with 1 entries (1 files):
- antibiotics-1746316-supplementary.xlsx
