# Supplementary material for: Effect of the Symbiosis with Mycoplasma hominis and Candidatus Mycoplasma Girerdii on Trichomonas vaginalis Metronidazole Susceptibility
Source: Antibiotics (Basel). 2022 Jun 16;11(6):812. doi: 10.3390/antibiotics11060812 (PMC9220282; doi:10.3390/antibiotics11060812)
Supplement: Supplementary file 1 [file antibiotics-11-00812-s001.zip › antibiotics-1746316-supplementary.xlsx]

## Sheet: Sheet1
LOCUS_TAG	TPM.Tv1	TPM.Tv2	TPM.Tv-Mh1	TPM.Tv-Mh2	TPM.Tv-Mg1	TPM.Tv-Mg2	TPM.Tv-Mh-Mg	Mean.TPM	MhvC.A2356.logFC	MhvC.A2356.PValue	MgvC.A1245.logFC	MgvC.A1245.PValue	DoublevC.A4567.logFC	DoublevC.A4567.PValue	DoublevMh.B12.logFC	DoublevMh.B12.PValue	DoublevMg.B23.logFC	DoublevMg.B23.PValue	MhvMg.logFC	MhvMg.PValue	Signif.Core.Myco.A5	Signif.MhvC.A2356	Signif.pure.Mh.A3	Signif.MgvC.A1245	Signif.pure.Mg.A1	Signif.DoublevC.A4567	Signif.Pure.Double.A7	Signif.Synergy.Shared.B123	Signif.DoublevMh.B12	Signif.MhvMg	ANNOTATION	KEGG_ANNOTATION	GO_ANNOTATION
TVAG_254890	0.130781	0.684102	0.288084	0.215503	0.429362	0.381814	2.25416	0.626258	-0.484719	0.457399	0.191552	0.754196	2.75732	0.000609675	3.24204	0.000276764	2.56577	0.0011111	-0.676271	0.31076	0	0	0	0	0	1	1	1	1	0	pyruvate:ferredoxin oxidoreductase E [Trichomonas vaginalis G3]	no KO assigned	4 iron, 4 sulfur cluster binding [GO:0051539]; iron ion binding [GO:0005506]; oxidoreductase activity, acting on the aldehyde or oxo group of donors [GO:0016903]; thiamine pyrophosphate binding [GO:0030976]; electron transport chain [GO:0022900]; response to oxidative stress [GO:0006979]
TVAG_466790	0.0769183	0.270972	0.130465	0.170405	0.218256	0.201275	0.1727	0.177284	0.0197716	0.975807	0.459195	0.468638	0.277669	0.728909	0.257897	0.750341	-0.181527	0.814263	-0.439424	0.495499	0	0	0	0	0	0	0	0	0	0	pyruvate:ferredoxin oxidoreductase F [Trichomonas vaginalis G3]	no KO assigned	iron ion binding [GO:0005506]; oxidoreductase activity, acting on the aldehyde or oxo group of donors [GO:0016903]; electron transport chain [GO:0022900]; response to oxidative stress [GO:0006979]
TVAG_242960	175.396	218.77	68.2694	65.9801	78.3711	97.9594	276.696	140.206	-1.38562	1.09743e-05	-1.01685	0.00020349	0.731743	0.00851802	2.11737	6.16026e-07	1.7486	4.15214e-06	-0.368772	0.122093	0	-1	0	-1	0	0	0	1	1	0	pyruvate:ferredoxin oxidoreductase BII [Trichomonas vaginalis G3]	no KO assigned	4 iron, 4 sulfur cluster binding [GO:0051539]; iron ion binding [GO:0005506]; oxidoreductase activity, acting on the aldehyde or oxo group of donors [GO:0016903]; thiamine pyrophosphate binding [GO:0030976]; electron transport chain [GO:0022900]; response to oxidative stress [GO:0006979]
TVAG_198110	202.631	412.795	90.3348	87.5761	105.854	125.998	196.786	174.568	-1.61377	0.000197683	-1.25502	0.00132809	-0.394293	0.311303	1.21948	0.00428766	0.860726	0.0304968	-0.358753	0.270199	0	-1	0	-1	0	0	0	0	0	0	pyruvate:ferredoxin oxidoreductase A [Trichomonas vaginalis G3]	no KO assigned	4 iron, 4 sulfur cluster binding [GO:0051539]; iron ion binding [GO:0005506]; oxidoreductase activity, acting on the aldehyde or oxo group of donors [GO:0016903]; thiamine pyrophosphate binding [GO:0030976]; electron transport chain [GO:0022900]; response to oxidative stress [GO:0006979]
TVAG_105770	4.78369	15.3826	6.58916	5.59452	6.09446	7.70702	14.239	8.62721	-0.540913	0.261487	-0.383957	0.41912	0.758642	0.176331	1.29956	0.0321394	1.1426	0.0537118	-0.156956	0.741394	0	0	0	0	0	0	0	0	0	0	pyruvate:ferredoxin oxidoreductase C [Trichomonas vaginalis G3]	no KO assigned	iron ion binding [GO:0005506]; oxidoreductase activity, acting on the aldehyde or oxo group of donors [GO:0016903]; thiamine pyrophosphate binding [GO:0030976]; electron transport chain [GO:0022900]; response to oxidative stress [GO:0006979]
TVAG_096520	1.66287	3.46095	13.5466	13.9042	9.43679	13.1084	29.2818	12.0574	2.60414	3.80236e-06	2.29421	1.13638e-05	3.77158	3.73235e-07	1.16745	0.00390728	1.47737	0.000744849	0.309926	0.317789	1	1	0	1	0	1	0	0	0	0	pyruvate:ferredoxin oxidoreductase D [Trichomonas vaginalis G3]	no KO assigned	iron ion binding [GO:0005506]; oxidoreductase activity, acting on the aldehyde or oxo group of donors [GO:0016903]; thiamine pyrophosphate binding [GO:0030976]; electron transport chain [GO:0022900]; response to oxidative stress [GO:0006979]
TVAG_230580	188.76	148.151	147.981	141.367	105.864	126.987	353.345	173.208	-0.0595792	0.82606	-0.396593	0.111956	1.30258	0.000155355	1.36216	0.000103376	1.69918	1.27927e-05	0.337013	0.180771	0	0	0	0	0	1	1	1	1	0	pyruvate:ferredoxin oxidoreductase BI [Trichomonas vaginalis G3]	no KO assigned	4 iron, 4 sulfur cluster binding [GO:0051539]; iron ion binding [GO:0005506]; oxidoreductase activity, acting on the aldehyde or oxo group of donors [GO:0016903]; thiamine pyrophosphate binding [GO:0030976]; electron transport chain [GO:0022900]; response to oxidative stress [GO:0006979]
TVAG_517010	395.169	346.355	589.095	614.463	675.244	684.357	670.693	567.911	0.860034	0.000687097	1.01744	0.000149616	1.09097	0.000280371	0.230938	0.379812	0.0735323	0.780779	-0.157406	0.547271	1	1	0	1	0	1	0	0	0	0	Flavodoxin-like fold family protein [Trichomonas vaginalis G3]	no KO assigned	cytosol [GO:0005829]; electron transfer activity [GO:0009055]; NAD(P)H dehydrogenase (quinone) activity [GO:0003955]; oxidoreductase activity [GO:0016491]
TVAG_003900	426.608	312.542	265.178	235.826	310.422	225.956	391.574	309.729	-0.402303	0.160361	-0.315	0.270608	0.315809	0.330571	0.718112	0.0363441	0.630809	0.0629954	-0.0873033	0.76284	0	0	0	0	0	0	0	0	0	0	Ferredoxin 1 [Trichomonas vaginalis G3]	no KO assigned	electron transfer activity [GO:0009055]; iron-sulfur cluster binding [GO:0051536]
TVAG_005890	14.6423	8.73806	9.40303	7.65442	12.8998	10.4686	12.0763	10.8404	-0.310984	0.358994	0.129457	0.696183	0.26921	0.493028	0.580195	0.153872	0.139753	0.721818	-0.440442	0.205403	0	0	0	0	0	0	0	0	0	0	5-nitroimidazole antibiotic resistance protein, putative Nim1	no KO assigned	cofactor binding [GO:0048037]
TVAG_356810	9.65063	6.22363	7.47528	7.16915	10.4066	7.80928	10.6564	8.48442	0.0312399	0.924138	0.328962	0.31655	0.647609	0.0972663	0.616369	0.115487	0.318647	0.40322	-0.297722	0.367745	0	0	0	0	0	0	0	0	0	0	nitroimidazole resistance protein, putative [Trichomonas vaginalis Nim2	no KO assigned	cofactor binding [GO:0048037]
TVAG_395080	2.32037	2.96171	4.40016	4.36845	2.6024	2.63991	2.39097	3.09771	0.899522	0.0176661	0.140509	0.708593	0.103378	0.821953	-0.796144	0.0806311	-0.0371306	0.933539	0.759013	0.043694	0	0	0	0	0	0	0	0	0	0	5-Nitroimidazole antibiotics resistance protein, Nim3	no KO assigned	cofactor binding [GO:0048037]
